# Supplementary material for: In vitro assessment of the immunomodulatory effects of probiotic Bacillus strains on chicken PBMCs
Source: Front Immunol. 2024 Jul 29;15:1415009. doi: 10.3389/fimmu.2024.1415009 (PMC11320415; doi:10.3389/fimmu.2024.1415009)
Supplement: Supplementary file 2 [file Table_1.xlsx]

## Sheet: Caption
Supplemtary Table 1: Gene set enrichment analysis (Pathway) statistics in PBMCs treated with BS
ID	KEGG Pathway ID
Description	KEGG Pathway name
GeneRatio	Percentage of differentially expressed genes in the given KEGG pathway
BgRatio	Number of genes annotated to a pathway versus the number of genes annotated to that specific pathway within the background
pvalue	P-value
p.adjust	P-value (FDR correction)
qvalue	P-value after the multiple hypothesis test correction
geneID	Name of genes enriched in a KEGG pathway
Count	Number of genes enriched in a KEGG pathway

## Sheet: BS_kegg
ID	Description	GeneRatio	BgRatio	pvalue	p.adjust	qvalue	geneID	Count
gga04060	Cytokine-cytokine receptor interaction	9/51	205/5508	8.97977e-05	0.00446403	0.00417687	XCL1/CSF2RA/IL1R2/IL8L1/IL8L2/CCL4/CCL5/IL1B/CSF3	9
gga04620	Toll-like receptor signaling pathway	6/51	88/5508	0.000141715	0.00446403	0.00417687	IL8L1/IL8L2/FOS/CCL4/CCL5/IL1B	6
gga04623	Cytosolic DNA-sensing pathway	4/51	53/5508	0.00136684	0.0287037	0.0268573	MLKL/CCL4/CCL5/IL1B	4
gga03320	PPAR signaling pathway	4/51	63/5508	0.00259767	0.0409134	0.0382815	CYP8B1/FABP4/ACSL1/APOC3	4
gga00061	Fatty acid biosynthesis	2/51	17/5508	0.010461	0.131809	0.12333	OLAH/ACSL1	2
