# Supplementary material for: In vitro assessment of the immunomodulatory effects of probiotic Bacillus strains on chicken PBMCs
Source: Front Immunol. 2024 Jul 29;15:1415009. doi: 10.3389/fimmu.2024.1415009 (PMC11320415; doi:10.3389/fimmu.2024.1415009)
Supplement: Supplementary file 3 [file Table_2.xlsx]

## Sheet: Caption
Supplemtary Table 2: Gene set enrichment analysis (Pathway) statistics in PBMCs treated with BV
ID	KEGG Pathway ID
Description	KEGG Pathway name
GeneRatio	Percentage of differentially expressed genes in the given KEGG pathway
BgRatio	Number of genes annotated to a pathway versus the number of genes annotated to that specific pathway within the background
pvalue	P-value
p.adjust	P-value (FDR correction)
qvalue	P-value after the multiple hypothesis test correction
geneID	Name of genes enriched in a KEGG pathway
Count	Number of genes enriched in a KEGG pathway

## Sheet: BV_kegg
ID	Description	GeneRatio	BgRatio	pvalue	p.adjust	qvalue	geneID	Count
gga04060	Cytokine-cytokine receptor interaction	6/25	205/5508	0.000241714	0.00773485	0.00559759	IL1R2/TNFRSF11B/IL8L1/IL8L2/CCL5/IL1B	6
gga04620	Toll-like receptor signaling pathway	4/25	88/5508	0.000595516	0.00952826	0.00689545	IL8L1/IL8L2/CCL5/IL1B	4
gga04623	Cytosolic DNA-sensing pathway	3/25	53/5508	0.00166626	0.0177735	0.0128624	MLKL/CCL5/IL1B	3
gga04621	NOD-like receptor signaling pathway	4/25	131/5508	0.00262303	0.02082	0.0150671	IL8L1/IL8L2/CCL5/IL1B	4
gga05164	Influenza A	4/25	139/5508	0.00325313	0.02082	0.0150671	IL8L1/IL8L2/CCL5/IL1B	4
gga04217	Necroptosis	3/25	127/5508	0.0190135	0.0921815	0.0667103	GLUL/MLKL/IL1B	3
gga05132	Salmonella infection	4/25	235/5508	0.0201647	0.0921815	0.0667103	IL8L1/IL8L2/MLKL/IL1B	4
gga04622	RIG-I-like receptor signaling pathway	2/25	58/5508	0.0279964	0.100856	0.0729882	IL8L1/IL8L2	2
gga04218	Cellular senescence	3/25	148/5508	0.0283659	0.100856	0.0729882	IL8L1/IL8L2/TRPV4	3
gga03320	PPAR signaling pathway	2/25	63/5508	0.0326254	0.104401	0.0755535	FABP4/APOA1	2
gga04814	Motor proteins	3/25	190/5508	0.0532319	0.154856	0.112067	MYO16/TNNI1/TNNT2	3
gga00220	Arginine biosynthesis	1/25	17/5508	0.0745257	0.183448	0.132758	GLUL	1
gga00910	Nitrogen metabolism	1/25	17/5508	0.0745257	0.183448	0.132758	GLUL	1
gga00650	Butanoate metabolism	1/25	23/5508	0.0995325	0.212336	0.153664	ACSM3	1
gga04744	Phototransduction	1/25	23/5508	0.0995325	0.212336	0.153664	GUCA1A	1
gga00630	Glyoxylate and dicarboxylate metabolism	1/25	31/5508	0.131868	0.263735	0.190861	GLUL	1
gga00250	Alanine aspartate and glutamate metabolism	1/25	34/5508	0.143703	0.270501	0.195757	GLUL	1
gga05168	Herpes simplex virus 1 infection	2/25	155/5508	0.155253	0.276005	0.199741	CCL5/IL1B	2
